# Supplementary material for: Local dynamics of proteins and DNA evaluated from crystallographic B factors
Source: Acta Crystallogr D Biol Crystallogr. 2014 Aug 29;70(Pt 9):2413–9. doi: 10.1107/S1399004714014631 (PMC4157449; doi:10.1107/S1399004714014631)
Supplement: Supplementary file 3 [file d-70-02413-sup3.xlsx]

## Sheet: Table S1. Stats of all groups
Table S1. Basic statistics of B-factors of the main groups of residues. B-factors were normalized by unity-based normalization between 1 and 99.BB are backbone (main chain) atoms, SC side chain atoms.
	Resol. ≤ 1.9 Å		Resol. 1.9-2.5 Å		Resol. 2.5-3.0 Å
	BB	SC	BB	SC	BB	SC
buried aa
# of residues	19085		46934		33693
Modus	9	9	13	13	19	19
1st_Qu.	9.27	9.7	13.26	12.66	16.97	15.87
Median	14.22	14.9	19.55	18.93	25.79	24.72
3rd_Qu.	21.66	22.49	28.82	28.17	37.78	36.83
Mean	16.96	17.47	23	22.34	29.4	28.42
e.s.d.	11	11	13.9	13.9	17	17.1
exposed aa
# of residues	6531		18687		15025
Modus	23	39	27	45	37	41
1st_Qu.	21.57	29.66	26.91	33.01	31	34.77
Median	31.83	40.86	39.3	45.88	44.87	49.58
3rd_Qu.	46.46	54.82	56.42	61.98	62.98	66.54
Mean	35.98	43.44	43.38	48.64	47.89	51.41
e.s.d.	19	18.7	21.2	20.6	21.7	21.4
protein-protein aa
# of residues	2202		7258		5240
Modus	15	25	17	17	27	27
1st_Qu.	13.43	15.77	16	16.91	20.09	20.14
Median	20.86	24.61	23.29	26.02	29.37	30.45
3rd_Qu.	30.75	35.97	36.58	39.54	41.73	43.74
Mean	23.84	27.62	28.66	30.78	32.95	34.15
e.s.d.	14.8	16.4	18.1	18.9	18	18.9
protein-DNA aa
# of residues	2625		8147		5685
Modus	9	13	17	17	21	19
1st_Qu.	11.6	12.97	16.32	17.05	19.7	20.06
Median	18.8	22.25	23.43	25.63	28.74	30.19
3rd_Qu.	30.51	35.82	34.93	38.16	42.07	44.06
Mean	23.32	26.56	27.8	29.86	32.6	33.84
e.s.d.	16.1	17.5	16.4	17.5	17.7	18.4
DNA-protein nt
# of residues	1737		5726		4146
Modus	19	15	27	23	29	27
1st_Qu.	20.1	15.92	24.78	20.16	23.79	20.5
Median	30.71	24.52	35.08	28.6	35.7	30.68
3rd_Qu.	46.85	38.39	48.52	40.3	51.05	45.69
Mean	35.69	30.02	38.5	32.54	39.17	35.03
e.s.d.	20.5	19.3	18.5	17.4	20.1	19.7
exposed nt
# of residues	2120		7676		5240
Modus	35	25	47	37	53	37
1st_Qu.	33.23	24.4	40.13	30.8	40.16	31.45
Median	51	37.91	54.4	43.27	54.01	45.07
3rd_Qu.	70.53	56.93	70.8	60.34	70.04	61.95
Mean	52.56	42.28	55.87	46.58	55.38	48.06
e.s.d.	23	22.7	20.3	20.6	20.9	21.6
bridge w	to PH	to base	to PH	to base	to PH	to base
Modus	17	22.5	25	17	21	21
1st_Qu.	17.29	18.07	18.84	18.1	17.73	17.2
Median	28.25	27.24	27.3	27.02	26.76	26.7
3rd_Qu.	42.34	40.4	38.6	38.46	39.3	39.12
Mean	31.38	30.85	30.02	29.71	29.36	29.56
e.s.d.	17.3	17.4	15.5	15.8	16.5	16.7
surface w
# of residues	10878		16360		3267
Modus	49	x	39	x	29	x
1st_Qu.	38.78		33.5		24.15
Median	51.7		44.34		33.02
3rd_Qu.	65.15		56.96		43.73
Mean	52.14		45.87		34.94
e.s.d.	18.2	x	17.1	x	15.5	x
bridge w
# of residues	3370		6285		1109
Modus	17	x	25	x	21	x
1st_Qu.	17.63		18.52		17.44
Median	27.79		27.1		26.72
3rd_Qu.	41.37		38.52		39.17
Mean	31.08		29.86		29.4
e.s.d.	17.4	x	15.6	x	16.5	x
